# Supplementary material for: Upcycling of Waste Durian Peel into Valued Fe/N Co-Doped Porous Materials as Peroxymonosulfate Activator for Terramycin Oxidation
Source: Molecules. 2025 Feb 21;30(5):1005. doi: 10.3390/molecules30051005 (PMC11901486; doi:10.3390/molecules30051005)
Supplement: Supplementary file 1 [file molecules-30-01005-s001.zip]

Archive with 1 entries (1 files):
- molecules-3474174-supplementary.pdf
